# Supplementary material for: A Physicochemical Study of the Antioxidant Activity of Corn Silk Extracts
Source: Foods. 2023 May 26;12(11):2159. doi: 10.3390/foods12112159 (PMC10252499; doi:10.3390/foods12112159)
Supplement: Supplementary file 1 [file foods-12-02159-s001.zip]

Archive with 1 entries (1 files):
- foods-2385885-supplementary.docx
